# Supplementary material for: Development and Psychometric Evaluation of the Chinese Feeding Difficulty Index (Ch-FDI) for People with Dementia
Source: PLoS One. 2015 Jul 21;10(7):e0133716. doi: 10.1371/journal.pone.0133716 (PMC4510378; doi:10.1371/journal.pone.0133716)
Supplement: S2 File — (XLS) [file pone.0133716.s002.xls]

## Sheet: FDI_database_20150619
Serial	VisitY	VisitM	VisitD	Sex	Marriage	Education	Race	ResideY	ResideM	ResideD	Otherinstitution	DementiaY	DementiaM	DementiaD	Height	PreWeight	Knee	Leg	Arm	MMSE01	MMSE02	MMSE03	MMSE04	MMSE05	MMSE06	MMSE07	MMSE08	MMSE09	MMSE10	MMSE11	MMSE12	MMSE13	MMSE14	MMSE15	MMSE16	MMSE17	MMSE18	MMSE19	MMSE20	MMSE21	MMSE22	MMSE23	MMSE24	MMSE25	MMSE26	MMSE27	MMSE28	MMSE29	MMSE30
1	99	12	14	1	1	3	1	93	10	18	0	93	6	30	159	53.6	45	31	23	1	1	1	0	1	1	1	0	1	1	1	1	1	1	0	0	0	0	0	0	0	1	1	1	1	1	1	1	0	0
2	99	12	24	0	2	1	1	94	7	30	0	94	7	30	158	53.7	44	30.5	29	0	1	0	0	0	1	0	0	0	0	1	1	1	0	0	0	0	0	0	0	0	1	1	0	1	1	1	1	0	0
3	99	12	24	0	4	1	1	99	4	13	0	99	4	13	156	47.2	38	28	25	0	1	0	0	0	1	1	1	0	0	1	1	1	1	0	0	0	0	0	0	0	1	1	1	1	1	0	1	0	0
4	99	12	27	0	4	3	1	95	9	18	0	95	9	18	153	54.4	46.5	32	25	0	0	0	0	0	0	0	0	0	0	0	0	0	0	0	0	0	0	0	0	0	0	0	0	0	0	0	0	0	0
5	99	12	27	0	4	1	1	93	11	11	0	93	11	11	153	53	46	28.5	22	0	1	0	0	0	0	0	0	0	0	1	1	1	0	0	0	0	0	0	0	0	1	1	1	1	1	1	1	0	0
6	99	12	27	1	2	4	1	99	9	25	1	99	10	4	165	45	47	37	24	0	0	0	0	0	1	1	0	1	0	1	1	1	1	1	0	0	0	1	0	0	1	1	1	1	1	1	1	0	0
7	99	12	28	0	4	5	1	94	4	1	0	94	4	1	162	49.9	48.5	31.5	21	0	0	1	1	1	1	1	0	0	0	1	1	1	0	0	0	0	0	0	0	0	0	0	1	1	1	1	1	0	0
8	99	12	28	1	4	1	1	97	12	15	0	98	6	8	156	47	45	28	24	0	0	0	0	0	0	0	0	0	0	0	0	0	0	0	0	0	0	0	0	0	0	0	0	0	0	0	0	0	0
9	99	12	28	0	4	3	1	91	6	24	0	91	6	24	153	36.8	42.5	26	19.5	0	0	0	0	0	0	0	0	0	0	0	0	0	0	0	0	0	0	0	0	0	0	0	0	0	0	0	0	0	0
10	99	12	29	0	4	1	1	96	9	13	0	96	9	13	144	40	41.5	27.5	23	0	0	0	0	0	0	0	0	0	0	0	0	0	0	0	0	0	0	0	0	0	0	0	0	0	0	0	0	0	0
11	99	12	29	1	2	3	1	98	2	15	0	98	2	1	158	50	44	27	27	0	1	0	0	0	1	1	0	0	0	1	1	1	0	0	0	0	0	0	0	0	0	1	0	1	1	0	1	-9	0
12	99	12	29	1	2	3	1	99	3	20	0	99	3	20	158	51	48	29	25	0	0	0	0	0	1	1	0	0	0	0	0	0	0	0	0	0	0	0	0	0	0	0	0	0	1	0	0	0	0
13	99	12	30	0	1	3	1	91	3	14	0	91	3	14	160	38.2	43	24	19	0	0	0	0	0	0	0	0	0	0	0	0	0	0	0	0	0	0	0	0	0	0	0	0	0	0	0	0	0	0
14	99	12	30	1	4	1	1	96	8	7	0	99	1	28	152	49.2	48	29	25	0	0	0	0	0	0	0	0	0	0	0	0	0	0	0	0	0	0	0	0	0	0	0	0	0	0	0	0	0	0
15	99	12	30	1	2	5	3	99	7	8	0	99	7	7	174	59	52	31	27	0	0	0	0	0	0	0	0	0	0	0	0	0	0	0	0	0	0	0	0	0	0	0	0	0	0	0	0	0	0
16	99	12	31	0	4	1	1	99	6	4	0	99	5	1	134	41.5	41	25	19.5	0	0	1	0	0	0	0	0	0	1	0	0	0	0	0	0	0	0	0	0	0	0	1	0	0	0	0	0	0	0
17	99	12	31	1	1	2	1	96	3	10	1	96	3	10	167	44.4	48.5	24	21	1	1	1	1	1	1	1	0	0	1	1	0	1	0	0	0	0	0	0	0	0	1	1	0	0	1	1	0	0	0
18	99	12	31	1	4	5	1	94	6	8	0	94	6	8	155	41.6	42	24	20	1	0	1	1	0	1	0	0	0	0	1	1	1	0	0	0	0	0	0	0	0	1	1	1	1	1	1	1	0	0
19	99	12	17	0	4	3	1	95	7	5	0	95	7	5	154	34.9	41	23	19	0	0	0	1	0	0	0	0	0	1	1	0	1	0	0	0	0	0	0	0	0	1	1	1	1	0	0	0	0	0
20	100	1	3	1	1	5	3	96	5	17	0	99	6	28	157	44	46	25	24	0	1	0	1	0	1	0	0	1	1	1	1	1	0	0	0	0	0	0	0	0	0	0	0	0	0	0	0	0	0
21	100	1	3	1	4	1	1	96	10	29	0	96	10	29	158	64	51	30	22	0	0	0	0	0	0	0	0	0	0	0	0	0	0	0	0	0	0	0	0	0	0	0	0	0	0	0	0	0	0
22	100	1	3	0	4	3	1	98	12	28	0	98	12	28	152	51	42.5	32.5	27.5	0	0	0	0	0	0	0	0	0	0	0	0	0	0	0	0	0	0	0	0	0	0	0	0	0	0	0	0	0	0
23	100	1	4	1	4	1	1	97	5	3	0	97	4	14	164	55	46	28	28	0	0	0	0	0	1	1	0	1	0	1	0	0	0	0	0	0	0	1	1	0	1	1	0	1	0	0	0	0	0
24	100	1	4	0	4	5	1	99	4	20	0	99	4	20	142	42	39	26	22.5	0	0	1	1	1	1	1	0	1	0	1	1	1	1	0	0	0	0	0	0	0	0	1	0	1	1	1	1	0	0
25	100	1	4	1	2	4	3	99	1	17	0	99	1	17	171	56	49	32	27	0	0	0	0	0	0	0	0	0	0	0	0	0	0	0	0	0	0	0	0	0	0	0	0	0	0	0	0	0	0
26	100	1	5	1	3	1	1	96	2	27	0	96	2	27	152	45	46	25	23	0	0	0	0	0	0	0	0	0	0	0	0	0	0	0	0	0	0	0	0	0	0	0	0	0	0	0	0	0	0
27	100	1	5	0	4	1	1	91	12	16	0	91	12	16	141	33.6	40	21	21	0	0	0	0	0	0	0	0	0	0	0	0	0	0	0	0	0	0	0	0	0	0	0	0	0	0	0	0	0	0
28	100	1	5	0	4	3	2	93	5	5	-9	93	4	26	145	39	44	23	24	0	0	0	0	0	0	0	0	0	0	0	0	0	0	0	0	0	0	0	0	0	0	0	0	0	0	0	0	0	0
29	100	1	6	1	3	1	1	92	5	3	0	92	5	3	163	38.6	44	24	24	0	0	0	0	0	0	0	0	0	0	0	0	0	0	0	0	0	0	0	0	0	0	0	0	0	0	0	0	0	0
30	100	1	6	1	1	3	1	98	11	18	1	98	11	18	151	39.75	46	25	24	0	0	0	0	0	1	1	1	0	0	0	0	0	0	0	0	0	0	0	0	0	0	0	0	0	1	0	1	0	0
31	100	3	1	0	4	1	1	100	2	28	0	99	7	8	158	61	46	36	29	0	1	0	0	1	1	1	0	0	1	1	1	1	0	0	0	0	0	0	0	0	1	1	0	1	1	1	1	0	0
32	100	3	1	0	4	3	1	94	6	2	0	98	1	20	156	43.5	43	23	26	1	1	0	1	0	0	0	1	1	1	1	1	1	1	0	0	0	0	1	0	1	1	1	1	1	1	1	1	0	1
33	100	3	1	1	1	1	3	97	12	22	0	97	11	13	163	60	49.1	36.2	30.8	1	1	1	1	1	1	1	1	1	1	1	1	1	1	0	0	0	0	0	0	0	1	1	0	1	1	0	0	0	0
34	100	3	1	1	2	4	3	98	5	22	1	98	5	22	166	83	50	35	30	1	1	1	1	1	1	1	1	1	1	1	1	1	1	1	1	1	1	0	0	0	1	1	1	1	1	1	1	1	0
35	100	3	1	0	4	1	1	97	1	29	1	96	4	9	150	45.5	43	26	21	0	0	0	0	0	0	0	0	0	0	0	0	0	0	0	0	0	0	0	0	0	0	0	0	0	0	0	0	0	0
36	100	3	2	1	4	6	1	93	6	28	0	97	7	23	166	49	45	25.1	23.5	0	0	0	0	0	0	0	0	1	0	0	0	0	0	0	0	0	0	0	0	0	1	1	0	1	1	0	0	0	0
37	100	3	2	1	2	6	3	100	1	19	1	94	2	23	176	66	51	33	25	0	0	0	0	0	0	0	0	0	0	0	0	0	0	0	0	0	0	0	0	0	0	0	0	0	0	0	0	0	0
38	100	3	2	0	2	1	1	96	3	8	0	95	3	9	153	74	46.1	44	33.6	1	1	1	1	1	1	1	1	1	1	1	1	1	1	0	0	0	0	1	0	1	1	1	1	1	1	1	1	0	0
39	100	3	1	1	4	3	3	96	11	26	0	96	11	1	162	44	46	28.5	25	1	0	1	1	1	1	1	1	1	1	1	1	1	1	0	0	0	0	1	0	0	1	1	1	1	1	1	1	0	0
40	100	3	2	1	4	6	3	96	6	8	0	97	3	17	173	61	53	31	23	0	1	0	0	0	1	0	0	1	1	1	1	1	0	0	0	0	0	0	0	0	1	1	1	1	1	1	1	1	0
41	100	3	2	1	2	5	1	98	1	25	0	98	1	25	157	61.5	46.3	37.2	33.7	0	0	0	0	0	0	0	0	0	0	0	0	0	0	0	0	0	0	0	0	0	0	0	0	0	0	0	0	0	0
42	100	3	1	1	2	5	3	100	1	21	0	100	1	14	170	67	49.5	35	34	1	0	1	1	1	1	1	1	1	1	1	1	1	1	0	0	0	0	1	0	1	1	1	1	1	1	1	1	1	1
43	100	3	3	1	1	3	1	94	3	7	1	94	3	7	175	62.5	49.3	36.2	37.7	1	1	1	1	1	1	1	1	1	1	1	1	1	1	0	0	0	0	0	0	0	1	1	1	1	1	1	1	0	0
44	100	3	3	0	4	1	3	91	10	23	0	91	10	23	149	67	46	32.5	31.5	1	0	1	1	1	1	1	1	1	1	1	1	1	0	0	0	0	0	0	0	1	1	1	1	1	1	1	1	1	0
45	100	3	3	1	2	3	2	100	1	14	0	99	10	29	173	49	49.3	35.3	32.3	1	1	1	1	1	1	1	0	1	0	1	0	0	0	0	0	0	0	0	0	0	0	1	0	1	0	0	0	0	0
46	100	3	4	0	4	3	4	99	12	29	1	99	12	29	154	51	42	25.5	21	0	0	0	0	0	0	0	0	0	0	0	0	0	0	0	0	0	0	0	0	0	0	0	0	0	0	0	0	0	0
47	100	3	4	0	4	4	1	97	7	30	0	97	7	18	150	46.5	47.3	31	27.5	1	0	0	0	0	0	0	0	1	0	1	1	1	0	0	0	0	0	0	0	0	1	1	0	1	1	0	0	0	0
48	100	3	4	1	4	6	3	92	4	14	0	92	4	14	161	50	47.8	33.4	32	1	1	1	1	1	1	1	1	1	1	1	1	1	1	1	1	1	1	1	1	1	1	1	1	1	1	1	1	0	1
49	100	3	1	1	1	1	1	97	7	2	1	97	7	2	149	58	48	29.5	21	0	0	0	0	0	0	0	0	0	0	0	0	0	0	0	0	0	0	0	0	0	0	0	0	0	0	0	0	0	0
50	100	3	4	0	2	3	1	98	5	9	1	98	4	21	150	48.5	44.9	36.7	32.3	1	1	1	1	1	1	1	1	1	1	1	0	0	1	0	0	0	0	1	0	0	1	1	0	1	1	0	0	0	0
51	100	3	5	0	4	5	1	97	8	30	0	97	8	9	155	48.5	46.3	30	31.9	1	1	1	1	1	1	1	1	1	1	1	1	1	1	0	0	0	0	1	1	1	1	1	1	0	0	0	0	0	0
52	100	3	5	0	4	3	1	93	5	28	1	93	5	28	150	61	43.1	37.7	36	1	1	1	1	1	1	1	1	1	1	1	1	0	1	1	1	1	1	0	0	1	1	1	1	1	1	1	0	0	0
53	100	3	8	0	4	1	3	98	5	27	1	96	8	5	153	53.5	46.7	36	31.9	1	1	1	1	1	1	1	1	1	1	1	0	0	0	0	0	0	0	1	1	0	1	1	0	1	1	0	0	0	0
54	100	3	8	0	4	1	3	94	5	12	0	99	9	3	154	66	46.7	36	34.5	1	0	1	1	1	0	0	0	0	0	0	0	0	0	0	0	0	0	0	0	0	1	1	1	0	0	0	0	0	0
55	100	3	8	0	4	1	1	95	2	16	1	95	2	16	154	42	46	23.5	20.5	0	0	0	0	0	0	0	0	0	0	0	0	0	0	0	0	0	0	0	0	0	0	0	0	0	0	0	0	0	0
56	100	3	8	0	2	4	1	95	11	17	1	98	12	16	155	51.5	46.1	33.1	32.3	1	1	1	1	1	1	1	1	1	1	1	0	0	1	1	0	0	0	1	1	0	1	1	1	1	1	1	1	0	0
57	100	3	23	0	4	1	1	99	9	3	0	99	9	3	145	40	43	26.5	22	1	1	1	1	1	1	1	0	1	0	1	1	1	0	0	0	0	0	0	0	0	1	1	1	1	1	1	1	0	0
58	100	3	8	0	4	3	1	92	7	15	0	93	5	20	142	40	42	31.5	21.5	0	0	0	0	0	0	0	0	0	1	1	1	1	0	0	0	0	0	0	0	0	1	1	1	0	0	0	0	0	0
59	100	3	17	1	2	6	1	98	7	30	0	98	7	20	164	72	50.1	36.4	33.3	1	1	1	1	1	1	1	1	1	1	1	1	1	1	1	1	1	1	1	1	1	1	1	1	1	1	1	1	0	0
60	100	3	23	1	1	6	3	93	11	12	0	97	8	5	165	58.5	43	32	29	1	0	0	1	1	1	1	0	1	1	0	0	0	0	0	0	0	0	0	0	0	0	0	0	0	0	0	0	0	0
61	100	3	23	0	4	3	3	99	4	12	1	98	5	31	151	56.5	45	30.5	25	1	1	0	0	1	1	0	0	0	1	1	1	1	0	0	0	0	0	0	0	1	1	1	1	1	1	1	1	1	0
62	100	3	8	0	4	3	1	99	7	1	0	99	6	10	150	77	43	38.8	38.1	1	1	1	1	1	1	1	1	1	1	1	1	1	1	0	0	0	0	1	0	0	1	1	1	1	1	1	1	0	0
63	100	3	23	0	1	5	3	99	9	1	0	99	9	1	145	48	40.7	29.1	28	0	0	0	0	0	1	0	0	0	0	0	0	0	0	0	0	0	0	0	0	0	0	0	0	1	1	1	1	0	0
64	100	3	23	0	4	3	1	96	4	4	0	96	4	4	150	58.5	42	28	20	0	0	0	0	0	0	0	0	0	0	0	0	0	0	0	0	0	0	0	0	0	0	0	0	0	0	0	0	0	0
65	100	3	23	1	2	6	1	98	3	17	1	97	12	27	167	77	50	35	28	0	0	1	1	0	1	1	1	0	1	1	0	1	1	1	0	0	0	1	0	1	1	1	1	1	1	1	1	0	1
66	100	3	23	0	4	3	1	98	9	10	1	98	4	1	158	40	45.3	33	27.7	0	0	0	0	0	0	0	0	0	0	0	0	0	0	0	0	0	0	0	0	0	0	0	0	0	0	0	0	0	0
67	100	3	18	1	4	6	3	96	8	1	1	96	8	1	157	60.5	45	31.5	23	0	0	0	0	0	0	0	0	1	1	1	1	1	1	0	0	0	1	0	0	0	1	1	1	1	1	1	1	1	0
68	100	3	18	1	2	4	3	98	12	14	0	98	4	1	166	73	50	33	30	1	1	0	0	0	1	1	1	1	0	1	1	1	0	0	0	0	0	1	0	1	1	0	0	0	1	1	1	0	0
69	100	3	23	1	4	5	1	98	12	21	0	98	12	21	166	56.5	45	29	28	0	0	0	0	0	0	0	0	0	0	0	0	0	0	0	0	0	0	0	0	0	0	0	0	0	0	0	0	0	0
70	100	3	23	0	4	1	1	94	1	29	0	93	11	30	146	62.5	42	22	27	0	0	0	0	0	0	0	0	0	0	0	0	0	0	0	0	0	0	0	0	0	0	0	0	0	0	0	0	0	0
71	100	3	8	1	4	6	3	99	1	12	0	99	1	5	170	53	51	31	24	1	1	1	0	1	1	1	1	1	1	1	1	1	1	1	1	1	1	1	1	1	1	1	1	1	1	1	1	0	1
72	100	3	8	0	4	3	1	93	4	5	1	93	3	24	143	47	43	24	22	0	0	0	0	0	0	0	0	0	0	0	0	0	0	0	0	0	0	0	0	0	0	0	0	0	0	0	0	0	0
73	100	3	8	0	2	1	1	98	1	19	1	97	10	13	155	71.5	47.5	34.5	30	1	1	1	1	1	1	1	1	1	1	1	1	1	0	0	0	0	0	1	0	0	1	1	1	1	1	1	1	0	0
74	100	3	8	0	2	4	3	93	4	22	0	97	8	5	144	45	49	27	20	1	0	1	1	1	1	1	0	0	1	0	0	0	0	0	0	0	0	0	0	0	1	1	0	0	0	0	0	0	0
75	100	3	8	0	2	3	1	94	2	14	0	94	2	14	148	57.5	46	33.2	34.9	1	1	1	1	1	1	1	1	1	1	1	1	0	1	0	0	0	0	0	0	0	1	1	0	1	1	0	0	0	0
76	100	3	23	0	4	1	1	93	10	1	1	97	8	5	144	44.5	44.1	31	31.1	1	1	1	1	1	0	0	0	0	0	0	1	0	0	0	0	0	0	0	0	0	1	0	0	1	1	0	0	0	0
77	100	3	23	0	4	3	1	99	7	12	1	98	4	1	151.1	46	43	30.1	25.5	0	0	1	0	0	1	0	0	1	1	1	1	1	0	0	0	0	0	0	0	0	1	1	1	1	1	1	1	0	0
78	100	3	8	1	3	1	1	94	3	17	1	94	3	17	165	50.5	50	28	22	0	0	0	0	0	0	0	0	0	0	0	0	0	0	0	0	0	0	0	0	0	0	0	0	0	0	0	0	0	0
79	100	3	8	1	2	6	3	99	3	7	0	99	2	19	165	65.5	48.3	41.6	33.8	1	1	1	1	1	1	1	1	1	1	1	0	0	1	1	0	0	0	1	0	0	1	1	1	1	1	0	0	0	0
80	100	3	22	1	2	5	3	99	7	13	0	99	4	1	158	47.5	48	30	26	0	1	1	1	1	1	1	0	0	1	1	1	1	1	1	1	1	1	0	0	0	1	1	1	1	1	1	1	1	1
81	100	3	22	1	4	7	3	98	10	12	1	98	4	1	162	63	47	28	23	0	0	0	0	0	0	1	0	1	1	1	1	1	1	0	0	0	0	0	0	0	1	1	1	1	1	1	1	1	0
82	100	3	8	0	4	1	3	98	11	13	0	98	11	13	147	42.5	46	31	21	0	0	0	0	0	1	1	0	1	1	1	1	1	1	0	0	0	0	0	0	0	1	1	1	1	1	1	1	1	0
83	100	3	8	0	4	1	1	99	5	22	0	99	4	30	153	48.5	44	26.5	27	0	0	0	0	0	0	1	0	0	0	1	1	1	0	0	0	0	0	0	0	0	1	1	1	1	1	1	1	0	0
84	100	4	15	1	4	6	3	96	2	1	1	96	1	10	166	62.5	48	31	27	0	0	0	0	0	1	0	0	0	1	1	1	1	1	0	0	0	0	0	0	1	1	1	1	1	1	1	1	0	0
85	100	4	15	0	2	3	1	87	2	21	0	96	10	17	149	44	41	26	23	0	0	0	0	0	0	0	0	0	0	0	0	0	0	0	0	0	0	0	0	0	0	0	0	0	0	0	0	0	0
86	100	4	15	0	4	1	3	88	3	24	0	88	3	24	147	38.9	44.5	23.5	19	0	0	0	0	0	0	0	0	0	0	0	0	0	0	0	0	0	0	0	0	0	0	0	0	0	0	0	0	0	0
87	100	4	21	1	2	3	1	96	11	10	1	99	5	26	171	56.8	50.5	29.5	24.5	0	0	0	0	0	0	0	0	0	0	0	0	0	0	0	0	0	0	0	0	0	0	0	0	0	1	0	0	0	0
88	100	4	15	0	4	1	3	97	2	1	1	97	2	1	156	47.3	43.5	24.5	21	0	0	0	0	0	0	0	0	0	0	0	0	0	0	0	0	0	0	0	0	0	0	0	0	0	0	0	0	0	0
89	100	5	10	0	2	4	1	100	1	25	0	97	3	1	158	66	46	34.5	29	0	0	0	0	0	0	0	0	0	0	0	0	0	0	0	0	0	0	0	0	0	0	0	0	0	0	0	0	0	0
90	100	5	10	0	4	6	1	99	4	24	0	100	1	4	152.2	49.2	48	25	25	0	0	0	0	0	1	0	0	0	0	1	1	1	0	0	0	0	0	0	0	1	1	1	1	1	0	1	1	0	0
91	100	5	10	1	4	1	1	97	10	7	0	97	10	7	160.1	62.8	44.1	32.5	22.5	0	0	0	0	0	0	0	0	0	0	0	0	0	0	0	0	0	0	0	0	0	0	0	0	0	0	0	0	0	0
92	100	5	13	1	1	3	1	99	9	21	0	89	12	10	165	50.4	44	31	23	0	0	0	1	0	1	1	1	0	1	0	0	0	0	0	0	0	0	0	0	0	0	1	1	0	0	0	0	0	0
93	100	5	10	0	4	3	1	98	8	29	1	100	1	19	155.8	42.4	43	24	21	0	0	0	0	0	0	0	0	0	0	0	0	0	0	0	0	0	0	0	0	0	0	0	0	0	0	0	0	0	0
94	100	5	10	0	2	2	3	99	10	21	0	99	10	21	157	57.6	47	30	25	0	0	0	0	0	0	0	0	0	0	1	1	1	1	0	0	0	0	1	1	1	1	1	0	1	1	1	1	0	1
95	100	5	10	0	2	3	1	98	7	1	0	100	1	1	156.5	38.1	48	24	22	0	1	0	0	0	1	1	0	0	0	1	1	1	0	0	0	0	0	1	1	0	1	1	1	0	0	0	0	0	0
96	100	5	10	1	2	3	1	97	8	1	0	97	8	1	160.8	45.2	44.9	31.5	22.4	0	0	0	0	0	0	0	0	0	0	0	0	0	0	0	0	0	0	0	0	0	0	0	0	0	0	0	0	0	0
97	100	5	10	1	4	3	3	97	7	10	1	100	1	30	154.34	57.6	46	30	25	0	0	0	0	0	0	0	0	0	0	0	0	0	0	0	0	0	0	0	0	0	0	0	0	0	0	0	0	0	0
98	100	5	10	1	2	4	3	98	8	22	0	98	8	22	166.4	73.4	45.3	35.6	24.5	1	1	1	1	1	1	1	1	1	1	1	1	1	1	1	1	0	0	1	1	1	1	1	1	1	1	0	0	0	0
99	100	5	10	0	4	1	1	100	2	26	0	100	3	22	149	49.4	43	28.5	25.5	0	0	0	0	0	0	0	0	0	0	0	0	0	0	0	0	0	0	0	0	0	0	0	0	0	0	0	0	0	0
100	100	5	10	0	2	1	1	99	2	23	0	98	8	31	151.9	37.8	41.9	31.6	22.1	1	1	1	1	1	11	1	1	1	1	1	0	0	1	0	0	0	0	0	0	0	1	1	0	1	1	0	0	0	0
101	100	5	10	0	2	5	1	99	3	17	0	100	3	30	142.82	48.4	41	28	25	0	1	0	1	1	1	1	1	1	1	1	1	1	0	0	0	0	0	1	0	1	1	1	1	1	1	1	1	1	0
102	100	5	10	0	2	3	1	99	5	30	0	100	5	10	151.7	60	49	33	27	0	0	0	0	0	1	1	0	1	1	1	1	1	0	0	0	0	0	0	0	0	1	1	1	1	1	1	1	1	0
103	100	5	13	1	4	1	1	98	8	4	0	98	8	4	160	47.5	43.9	31.1	22.2	1	1	1	0	0	0	0	1	1	1	1	1	0	1	0	0	0	0	0	0	0	1	1	0	0	0	0	0	0	0
104	100	5	13	0	4	1	1	99	8	25	1	99	8	11	146	50.4	40	33	22.5	0	0	0	0	0	0	0	0	0	0	0	0	0	0	0	0	0	0	0	0	0	0	0	0	0	0	0	0	0	0
106	100	5	20	0	1	1	1	99	8	26	0	99	8	26	151	61.8	42	29	24	0	1	0	0	0	1	0	0	0	0	1	1	1	0	0	0	0	0	0	0	0	0	0	0	0	0	0	0	0	0
107	100	5	18	0	2	1	1	99	4	10	0	99	4	10	149	57	43	33.4	30	0	1	0	0	0	1	1	0	0	0	0	0	0	0	0	0	0	0	0	0	0	1	0	0	0	0	0	0	0	0
108	100	5	18	1	4	1	1	98	10	29	0	98	11	3	161	57	43	27.5	25	0	0	0	1	0	0	0	0	0	0	1	1	1	0	0	0	0	0	1	1	0	1	1	0	0	1	1	1	1	0
109	100	5	18	1	4	4	3	98	9	25	0	99	9	17	175	68	49	33.5	26	0	0	0	0	0	1	1	0	1	1	1	1	1	0	0	0	0	0	0	0	0	1	1	1	1	1	1	1	0	0
110	100	5	18	1	4	3	1	100	3	28	0	99	10	1	162	52.6	45.1	31.2	25.6	0	0	0	0	0	0	0	0	0	0	0	0	0	0	0	0	0	0	0	0	0	0	0	0	0	0	0	0	0	0
111	100	5	23	0	4	3	1	99	9	23	0	99	9	23	157	53.5	42	26	32	0	0	0	0	0	1	1	1	1	1	1	1	0	0	0	0	0	0	0	0	0	1	1	1	1	0	0	0	0	0
112	100	5	23	1	2	6	3	99	4	29	0	100	5	24	169	52.9	46	27	24	0	0	0	0	0	1	1	0	0	0	1	1	1	0	0	0	0	0	0	0	0	1	1	1	1	1	1	1	0	0
113	100	5	23	0	4	1	1	100	3	18	1	100	3	18	149.6	30.6	37	26	20	0	0	0	0	0	0	0	0	0	0	0	0	0	0	0	0	0	0	0	0	0	0	0	0	0	0	0	0	0	0
114	100	5	23	0	4	3	1	97	8	24	0	87	8	23	157	52.5	45	26	23	0	1	0	0	1	0	0	0	0	1	0	0	0	0	0	0	0	0	0	0	0	0	1	0	0	1	1	0	0	0
115	100	5	23	1	4	6	1	99	10	23	0	99	10	23	166	63.2	48	26	27	0	1	1	1	1	1	1	0	0	0	1	1	1	1	0	0	0	0	1	0	0	1	1	1	0	1	1	1	0	1
116	100	5	23	1	2	1	1	99	4	6	0	97	6	3	153	54	41.1	33	24.5	1	1	1	1	1	1	1	1	1	1	0	0	0	0	0	0	0	0	0	0	0	0	0	0	0	1	0	1	0	0
117	100	5	23	1	1	4	1	100	4	1	0	100	5	23	166	62.4	47	33	26	0	1	0	1	0	1	1	0	0	0	1	1	1	1	0	0	0	0	0	0	1	1	1	1	1	1	1	1	1	1
118	100	5	26	0	4	1	1	96	1	1	0	100	5	26	152	52	43	27	23	0	0	0	0	0	1	1	0	1	1	1	1	1	0	0	0	0	0	0	0	0	1	1	1	1	0	1	1	0	0
119	100	5	26	1	2	3	3	100	1	14	0	100	1	14	162	61	47	32	29	0	0	0	0	0	1	1	0	1	1	1	1	1	0	0	0	0	0	0	0	0	1	1	0	1	1	1	1	1	1
120	100	5	27	1	2	3	3	100	3	7	0	100	2	13	167.1	51.8	46.4	30.6	22.7	0	0	0	0	0	0	0	0	0	0	0	0	0	0	0	0	0	0	0	0	0	0	0	0	0	0	0	0	0	0
121	100	5	27	0	4	3	1	96	1	1	0	100	5	26	156.3	82.6	42	32	30	1	1	1	1	1	1	1	1	1	1	1	1	1	1	0	0	0	0	0	0	0	1	1	1	1	1	1	1	0	0
122	100	5	29	0	4	3	1	99	3	20	0	100	5	26	155	52	45	29	27	0	1	0	1	0	1	1	0	1	1	1	1	1	1	0	0	0	0	1	0	0	1	1	1	1	1	1	0	0	0
123	100	5	26	0	4	6	3	96	1	1	0	96	8	5	153	41	45	27	22	0	0	0	0	0	0	0	0	0	0	0	0	0	0	0	0	0	0	0	0	0	0	0	0	0	0	0	0	0	0
124	100	5	30	1	2	3	2	97	8	2	0	100	5	31	165.5	66.8	-9	-9	31	1	1	1	1	1	1	1	0	1	1	1	1	1	0	0	0	0	0	0	0	0	1	1	1	1	1	1	1	0	0
125	100	5	30	0	2	3	1	98	5	3	-9	98	5	3	154	45.8	45	29	20	0	0	0	0	0	1	1	0	0	0	1	1	1	0	0	0	0	0	0	0	0	1	1	0	1	1	1	1	0	0
126	100	6	28	1	2	6	1	100	4	14	0	100	6	28	170	63.4	50	32	23	1	1	1	1	1	1	0	0	1	1	1	1	1	1	0	0	0	0	0	0	1	1	1	1	1	1	1	1	1	0
127	100	6	28	0	2	6	3	99	5	4	1	99	5	4	148	51.4	49.5	29.5	23.5	0	0	0	0	0	0	0	0	0	1	1	1	1	0	0	0	0	0	0	0	0	1	1	1	0	1	1	1	0	0
128	100	6	30	0	4	2	1	100	4	1	0	100	6	30	156	40	44	27	24	0	0	1	0	0	1	1	0	1	1	0	1	1	1	0	0	0	0	0	0	1	1	1	1	1	1	1	1	0	0
129	100	6	30	0	-9	2	2	97	3	28	0	97	3	28	150	36	45	23	21.5	0	0	0	0	0	0	0	0	0	0	0	0	0	0	0	0	0	0	0	0	0	0	0	0	0	0	0	0	0	0
130	100	6	30	0	4	4	1	99	5	6	0	99	5	6	150	41.4	44.5	25	22	0	0	0	0	0	0	0	0	0	0	0	0	0	0	0	0	0	0	0	0	0	0	0	0	0	0	0	0	0	0
131	100	7	19	0	4	1	1	99	7	5	0	100	7	19	155	69.5	42	32	27	1	0	0	0	0	0	0	1	1	0	1	1	1	1	0	0	0	0	0	0	1	1	1	1	1	1	1	1	0	0
132	100	7	6	1	2	5	1	95	9	22	1	95	9	20	170	48.5	48	28	23	1	1	1	1	1	1	1	0	1	1	1	1	0	1	0	0	0	0	1	0	0	1	1	1	1	1	1	1	0	0
133	100	7	6	1	3	3	1	99	8	13	0	99	8	24	172	50.6	49	32	27.5	1	0	1	1	1	1	1	1	1	1	1	0	1	1	0	0	0	0	0	0	0	1	1	1	1	1	1	1	1	0
134	100	7	6	0	4	3	1	96	6	18	-9	96	6	18	150	49.6	41.5	27	30	0	1	0	0	0	1	0	0	0	0	0	0	0	0	0	0	0	0	0	0	0	1	1	0	1	0	0	0	0	0
135	100	7	6	0	4	1	1	99	1	13	0	99	1	13	158	57.1	43	29	26	0	1	0	0	0	1	0	0	0	0	1	1	1	1	0	0	0	0	0	0	0	1	1	1	1	1	1	1	0	0
136	100	7	6	0	4	2	1	97	7	31	0	100	7	6	151	59.7	40	31	27.5	0	0	0	0	0	0	0	0	0	0	0	0	0	0	0	0	0	0	0	0	0	0	0	0	0	0	0	0	0	0
137	100	7	6	0	4	4	1	97	5	26	-9	97	5	26	168	78	45	36	33.5	0	1	0	0	0	1	1	0	0	0	1	1	1	0	1	1	0	0	0	0	0	1	1	1	1	1	1	1	1	0
138	100	7	4	0	4	1	1	96	10	1	1	96	8	28	149	66	46	30	31	0	0	0	0	0	1	1	0	0	1	1	1	1	1	0	0	0	0	1	0	1	1	0	0	1	1	1	1	0	0
139	100	7	4	0	4	3	1	96	7	3	0	96	6	20	150	48.6	41	28	22	0	0	0	0	0	0	0	0	0	0	0	0	0	0	0	0	0	0	0	0	0	0	0	0	0	0	0	0	0	0
140	100	7	4	0	4	2	1	97	3	19	0	97	3	19	163	52.4	46	31	23	0	0	0	0	0	0	0	0	0	0	1	0	1	0	0	0	0	0	0	0	0	0	1	1	1	0	0	0	0	0
141	100	7	4	0	2	3	3	99	3	23	1	99	3	24	152	55.6	44	33	27	0	0	0	0	0	0	0	0	0	0	0	0	0	0	0	0	0	0	0	0	0	0	0	0	0	0	0	0	0	0
142	100	7	4	0	4	2	3	99	11	7	0	99	10	8	153	51.8	46.5	33	28.5	0	0	0	0	0	1	1	0	0	0	0	0	1	0	0	0	0	0	0	0	1	1	1	1	1	1	1	1	1	0
143	100	7	4	0	4	5	2	98	7	6	0	98	5	27	160	57.6	44	35	29	0	0	0	0	0	0	0	0	0	0	1	1	1	0	0	0	0	0	0	1	0	0	0	1	1	1	1	1	0	0
144	100	7	4	0	4	5	3	100	5	2	0	100	4	1	150	41.7	43	27	22	0	1	0	1	1	1	0	0	0	0	1	1	1	0	0	0	0	0	1	0	1	1	1	1	1	1	1	1	0	0
145	100	7	4	0	4	3	1	95	8	17	0	95	8	12	148	44	42.5	29	25.5	0	0	0	0	0	0	0	0	0	0	0	0	0	0	0	0	0	0	0	0	0	0	0	0	0	0	0	0	0	0
146	100	7	4	0	4	2	1	95	6	27	0	94	8	26	143.5	45	42.5	30.5	23.5	0	0	0	0	0	1	0	0	0	0	0	0	0	0	0	0	0	0	0	0	0	0	0	0	0	0	0	0	0	0
147	100	7	4	0	2	5	3	98	11	3	0	98	10	16	153	37.1	48	25.5	20	0	0	0	0	0	0	0	0	0	0	1	0	1	0	0	0	0	0	1	0	0	1	1	1	1	1	0	0	0	0
148	100	7	4	0	4	3	1	98	9	14	0	98	8	30	150	45.2	43	27	23	0	1	0	0	0	0	0	0	0	0	1	1	0	0	0	0	0	0	1	1	0	0	1	0	0	0	0	0	0	0
149	100	7	4	0	3	4	3	98	5	25	0	97	5	1	150	44.1	45	32	24	0	1	0	0	0	0	0	0	0	0	0	0	0	1	0	0	0	0	0	0	0	1	1	0	0	0	0	0	0	0
150	100	7	4	0	2	5	2	98	7	14	0	98	6	16	152	43.1	43.5	25.5	24	0	0	0	0	0	0	0	0	0	0	0	0	0	0	0	0	0	0	0	0	0	0	0	0	1	1	1	0	0	0
151	100	7	4	0	4	1	1	100	3	14	0	100	2	15	146	42.5	43	27	20	0	1	0	0	0	0	0	0	0	0	1	0	1	0	0	0	0	0	0	0	0	0	0	0	0	0	0	0	0	0
152	100	7	4	0	2	6	4	100	5	16	0	97	4	26	152	54.5	45	32	26	0	0	0	0	0	0	0	0	0	0	0	0	0	0	0	0	0	0	0	0	0	0	0	0	0	0	0	0	0	0
153	100	7	4	0	4	1	1	99	11	1	0	99	9	2	145.5	45.4	47	31	28	0	0	1	0	0	0	0	0	0	0	1	1	1	0	0	0	0	0	0	0	0	1	1	1	1	1	1	1	0	0
154	100	7	4	1	2	6	3	96	5	28	0	96	5	15	165	50.3	45	31	25	0	0	0	0	0	0	0	0	0	0	0	0	0	0	0	0	0	0	0	0	0	0	0	0	0	0	0	0	0	0
155	100	7	4	1	4	6	3	96	3	29	0	96	3	24	166	60.2	47	35	26	0	0	0	0	0	0	0	0	0	0	0	0	0	0	0	0	0	0	0	0	0	0	0	0	0	0	0	0	0	0
156	100	7	4	1	4	4	2	98	12	9	0	98	12	2	167	57.7	45	32	25	0	0	0	0	0	0	0	0	0	0	0	0	0	0	0	0	0	0	0	0	0	0	0	0	0	0	0	0	0	0
157	100	7	4	1	2	3	1	95	11	1	0	95	6	21	168	58.5	50	30	25	0	0	0	0	0	0	0	0	0	0	0	0	0	0	0	0	0	0	0	0	0	0	0	0	0	0	0	0	0	0
158	100	7	4	1	1	1	3	99	1	12	0	98	12	22	158	63.9	47	36	26	0	1	0	0	0	1	0	0	0	0	1	0	0	0	0	0	0	0	0	0	0	1	1	0	0	1	0	0	0	0
159	100	7	4	1	1	4	3	100	6	1	-9	100	5	19	153	51.2	48	33	20	0	0	0	0	0	0	0	0	0	0	1	1	1	0	0	0	0	0	0	0	0	1	1	0	0	1	1	1	0	0
160	100	7	4	1	4	1	1	96	8	7	0	96	8	10	163	51.4	47	27	25	0	0	0	0	0	0	0	0	0	0	0	0	0	0	0	0	0	0	0	0	0	0	0	0	0	0	0	0	0	0
161	100	7	4	1	3	3	1	100	6	7	1	100	5	8	168	61	47	32	25	1	1	0	1	0	0	0	0	1	1	1	1	1	1	0	0	0	0	0	0	0	0	1	1	1	0	0	1	1	1
162	100	7	4	1	2	5	3	97	1	30	0	97	1	12	160	53.9	44.5	32.5	25.5	0	0	0	0	0	0	0	0	0	0	0	0	0	0	0	0	0	0	0	0	0	0	0	0	0	0	0	0	0	0
163	100	7	5	1	2	6	3	100	3	15	0	100	1	27	167	69.6	48	34	26	0	0	0	0	0	0	0	0	0	0	0	1	1	0	0	0	0	0	0	0	0	0	0	1	1	1	1	1	0	0
164	100	7	5	1	2	3	1	99	10	18	1	99	7	14	159	61.4	46	32	25	0	0	0	0	0	0	0	0	0	0	1	1	1	1	0	0	0	0	0	0	0	1	0	1	1	0	0	0	0	0
165	100	7	7	1	4	6	1	98	2	16	0	97	7	20	161	61.4	46	30	23.5	0	0	0	0	0	0	0	0	0	0	0	0	0	0	0	0	0	0	0	0	0	0	0	0	0	0	0	0	0	0
166	100	7	7	1	2	6	1	97	12	30	0	95	10	-9	155	57.7	50	28	28	0	1	0	0	1	1	1	0	0	0	1	1	1	0	0	0	0	0	0	0	0	1	1	1	1	1	1	1	1	1
168	100	7	8	0	2	4	3	97	10	27	0	97	9	24	156	59.4	46	32	26	0	0	0	0	0	0	0	0	0	0	1	0	1	0	0	0	0	0	0	0	0	1	1	1	1	1	1	1	0	0
169	100	7	8	1	4	5	1	98	6	9	0	98	5	1	175	65.9	50.5	34.5	31.5	1	1	1	1	1	1	1	0	1	0	0	0	1	1	0	0	0	0	0	0	0	1	1	1	1	1	1	1	0	0
170	100	7	8	1	4	5	3	100	3	7	0	99	12	28	168	70	52	32.5	28	0	0	0	1	0	1	1	0	1	1	1	1	1	1	1	1	1	1	0	0	0	1	1	1	1	1	1	1	1	1
171	100	7	8	1	2	3	1	96	9	17	0	96	9	13	165	60.4	47	31	23	1	0	1	1	1	0	0	1	1	1	1	1	1	1	0	1	1	1	1	1	1	1	1	1	1	1	1	1	0	0
172	100	7	8	0	4	4	3	100	2	8	0	99	11	24	155	41	40.5	29.5	28.5	0	0	0	0	0	1	1	0	0	0	0	0	0	0	0	0	0	0	0	0	0	1	1	1	1	1	1	1	0	0
173	100	7	8	0	4	5	3	95	6	21	0	95	6	23	144	64.4	44	36.5	28	0	0	0	0	0	0	0	0	0	0	0	0	0	1	1	0	0	0	0	0	0	1	1	1	1	1	1	1	0	0
174	100	7	8	1	2	6	3	100	2	14	0	99	9	30	168	68.2	48	37	26	0	1	1	1	1	0	0	0	0	0	1	0	1	1	0	0	0	0	0	0	0	1	1	1	1	1	1	1	0	0
175	100	7	8	1	4	6	1	99	11	9	0	99	8	15	155	49.4	47	31	20.5	1	1	1	1	1	1	1	1	0	1	1	1	1	1	1	1	1	1	0	0	1	1	1	1	1	1	1	1	1	0
176	100	7	8	0	2	6	3	98	1	12	0	97	12	11	153	41.1	47	29	22	0	1	0	0	0	0	0	0	0	0	0	0	1	0	0	0	0	0	0	0	0	1	1	0	0	1	0	0	0	0
177	100	7	8	1	2	5	3	99	11	8	0	99	9	28	160	51.6	49	32	25	0	0	1	0	0	1	0	0	0	0	1	1	1	1	0	0	0	0	0	0	0	1	1	1	1	1	1	1	1	0
178	100	7	8	1	4	5	1	98	10	13	0	98	9	18	165	70.3	49	36.5	30	1	1	1	1	1	1	1	0	0	0	1	1	1	1	1	1	1	1	0	0	0	1	1	1	1	1	1	1	0	0
179	100	7	8	0	2	4	3	97	2	18	1	97	1	29	155	53.3	44	33.5	26	0	1	0	1	1	0	0	0	0	0	0	0	0	0	0	0	0	0	0	0	0	0	0	1	0	0	0	0	0	0
180	100	7	8	0	4	5	1	96	9	6	1	96	6	13	155	53.4	45	33.5	26	0	0	0	0	0	0	0	0	0	0	0	0	0	0	0	0	0	0	0	0	0	0	0	0	0	0	0	0	0	0
181	100	7	8	0	3	4	1	98	10	7	0	98	10	3	155	42.8	44.5	28.5	21.5	0	1	0	0	0	1	1	0	1	0	1	1	0	1	0	1	1	1	0	0	0	1	1	1	1	1	1	1	0	1
182	100	7	8	0	4	1	1	96	10	1	0	96	10	2	152	45.1	46	30	23.5	0	1	1	0	0	1	1	0	1	0	0	0	0	0	0	0	0	0	0	0	0	1	1	1	1	1	1	1	0	0
183	100	7	8	0	4	6	3	100	5	31	0	100	4	21	154	41	44	29	22	0	1	1	0	1	1	1	0	0	0	1	1	1	1	0	0	0	0	0	0	0	1	1	1	1	1	1	1	0	0
184	100	7	8	0	4	3	1	99	6	14	0	99	5	29	155	58.1	42	36.5	27	0	0	0	1	0	0	0	0	1	0	1	1	1	1	0	0	0	0	0	0	0	1	1	1	1	1	1	0	0	0
185	100	7	8	0	2	5	3	100	3	9	0	100	3	10	153	41.7	44	29	24	1	1	1	1	1	1	1	1	1	1	1	1	1	1	1	1	1	1	1	1	0	1	1	0	1	1	1	1	0	0
186	100	7	8	0	2	5	3	97	3	14	0	97	2	3	155	62.4	45	34	25.5	0	0	0	0	0	0	0	0	0	0	0	0	0	0	0	0	0	0	0	0	0	0	0	0	0	0	0	0	0	0
187	100	7	8	0	2	4	1	100	2	21	0	100	1	18	151	39.8	42	27	19.5	1	0	0	0	0	1	1	0	1	0	1	1	1	0	0	0	0	0	0	0	0	1	1	1	1	0	0	0	0	0
188	100	7	8	0	4	5	1	98	7	27	0	98	7	4	156	60.3	45	35.5	24	1	1	1	1	1	0	0	0	0	0	1	1	1	1	1	1	1	1	0	0	0	1	1	0	1	1	1	1	1	1
189	100	8	19	0	2	4	1	100	6	3	0	95	4	27	140	37	40	25.5	25.5	0	0	0	0	0	0	0	0	0	0	0	0	0	0	0	0	0	0	0	0	0	0	0	0	0	0	0	0	0	0
192	100	7	5	1	2	6	3	99	4	6	0	99	3	18	169	44.5	50	26	19	1	0	1	1	1	1	1	1	0	1	1	1	1	1	0	1	1	1	1	0	1	0	1	0	1	1	1	1	0	0
193	100	7	21	0	4	3	1	96	10	19	0	96	7	31	148	36.6	40	23	26	0	0	0	0	0	0	0	0	0	0	0	0	0	0	0	0	0	0	0	0	0	0	0	0	0	0	0	0	0	0
194	100	7	21	0	4	3	1	98	3	16	0	98	3	16	158	51.4	51	29	24.5	0	0	0	0	0	0	0	0	0	0	0	0	0	0	1	0	0	0	0	0	0	1	1	0	1	0	0	0	0	0
195	100	7	21	0	2	3	3	96	2	6	0	100	1	26	140	54.6	45	30	27	0	0	0	0	0	0	1	0	1	0	0	0	0	0	0	0	0	0	0	0	0	1	1	0	0	0	0	0	0	0
196	100	7	21	0	4	4	3	98	8	20	0	98	8	20	154	51.5	46	28	24.5	0	0	0	0	0	1	1	0	0	0	1	1	1	0	0	0	0	0	0	0	0	1	1	1	1	1	1	1	0	0
197	100	7	21	0	4	6	3	98	12	31	0	91	1	30	155	49.2	43	27	27	0	0	0	0	0	0	0	0	0	0	0	0	0	0	0	0	0	0	0	0	0	0	0	0	0	0	0	0	0	0
198	100	7	21	0	4	3	1	99	11	11	0	99	9	2	156	36.2	44	22	21	0	0	0	0	0	0	0	0	0	0	0	0	0	0	0	0	0	0	0	0	0	0	0	0	0	0	0	0	0	0
199	100	7	21	0	4	3	3	98	5	7	0	98	4	28	159	51.4	44.5	30.5	26	0	0	0	0	0	0	0	0	0	0	0	0	0	0	0	0	0	0	0	0	0	0	0	0	0	0	0	0	0	0
201	100	7	21	0	2	3	3	99	9	28	1	99	9	28	160	51.2	44	28	30	0	0	0	0	0	0	0	0	0	0	0	0	0	0	0	0	0	0	0	0	0	0	0	0	0	0	0	0	0	0
202	100	7	21	0	2	3	3	98	6	24	0	98	6	24	159	60.6	44	30.5	31	0	0	0	0	0	0	0	0	0	0	0	0	0	0	0	0	0	0	0	0	0	0	0	0	0	0	0	0	0	0
203	100	7	21	0	4	1	1	100	6	17	1	100	6	17	150	40	41	25	21	0	0	0	0	0	0	0	0	0	0	0	0	0	0	0	0	0	0	0	0	0	0	0	0	0	0	0	0	0	0
204	100	7	21	0	4	1	3	99	6	15	0	99	6	15	150	50.8	43	30	28	0	0	0	0	0	0	0	0	0	0	0	0	0	0	0	0	0	0	0	0	0	0	0	0	0	0	0	0	0	0
205	100	7	21	0	4	3	1	99	8	23	0	99	8	23	159	65	48	30	27	0	1	0	0	0	0	0	0	0	0	1	1	1	0	0	0	0	0	0	0	0	1	1	1	1	1	1	1	0	1
206	100	7	21	0	2	6	3	96	9	17	0	98	3	31	151	37.6	43	22	21	0	0	0	0	0	0	0	0	0	0	0	0	0	0	0	0	0	0	0	0	0	1	1	0	0	0	0	0	0	0
207	100	7	21	0	2	3	2	99	7	21	1	99	7	21	158	47.8	44	32	29	0	0	1	1	1	0	0	0	1	1	1	1	1	0	0	0	0	0	0	0	0	1	1	1	1	1	1	1	0	0
209	100	7	21	0	4	3	1	99	4	22	0	99	4	20	152	37.2	42	24	26	0	1	0	1	0	1	1	0	0	0	1	0	1	1	0	0	0	0	0	0	0	1	1	1	1	1	0	0	0	0
210	100	7	21	1	2	5	1	99	10	20	1	99	10	1	165	71.2	52	35	30	0	0	0	0	1	0	0	0	0	0	0	0	0	0	0	0	0	0	0	0	0	1	1	0	0	0	0	0	0	0
211	100	7	21	1	2	6	3	99	12	1	0	99	12	11	165	42.7	49	26	22	0	0	0	0	0	0	0	0	0	0	0	0	0	0	0	0	0	0	0	0	0	0	0	0	0	0	0	0	0	0
212	100	7	21	1	2	3	1	95	7	31	0	95	5	16	160	54.9	43	31	23	0	0	0	0	0	0	0	0	0	0	0	0	0	0	0	0	0	0	0	0	0	0	0	0	0	0	0	0	0	0
213	100	7	21	1	1	5	3	98	3	23	0	98	2	20	165	75	45	34	29	0	0	1	0	1	1	0	0	1	1	1	1	1	1	0	0	1	0	1	0	1	1	1	1	1	1	1	1	0	0
214	100	7	12	1	3	1	3	97	11	17	0	97	11	17	160	72.5	46	36	29	0	0	0	1	0	1	1	0	0	0	0	0	0	0	0	0	0	0	0	0	0	0	0	0	0	0	0	0	0	0
215	100	7	21	1	2	2	3	100	2	14	0	100	1	19	168	45.6	47.5	30.5	23.5	0	0	0	0	0	0	0	0	0	0	0	0	0	0	0	0	0	0	0	0	0	0	0	0	0	0	0	0	0	0
216	100	7	21	1	3	6	3	99	4	14	0	99	4	14	173	67.6	61	30.8	25.5	0	0	0	0	0	0	0	0	0	0	0	0	0	0	0	0	0	0	0	0	0	0	0	0	0	0	0	0	0	0
218	100	7	21	1	4	1	3	98	1	14	0	98	1	14	160	54.4	47	30	25	0	0	0	0	0	0	0	0	0	0	0	0	0	0	0	0	0	0	0	0	0	0	0	0	0	0	0	0	0	0
219	100	7	28	1	4	3	1	99	1	29	0	98	9	29	155	54.3	48	30.5	25.5	0	0	0	0	0	0	0	0	0	0	0	0	0	0	0	0	0	0	0	0	0	0	0	0	0	0	0	0	0	0
220	100	7	8	1	4	2	3	99	5	10	1	100	7	8	165	41.4	48	27	21	1	0	0	0	0	0	0	0	1	0	1	1	1	0	0	0	0	0	0	0	0	1	1	0	1	1	0	1	0	0
[truncated: 161 more columns]
